# Supplementary material for: New tribal placement and review of Parapucaya Prell and Pucaya Ohaus (Coleoptera, Scarabaeidae, Dynastinae)
Source: Zookeys. 2018 Dec 11;(805):127–58. doi: 10.3897/zookeys.805.28524 (PMC6299059; doi:10.3897/zookeys.805.28524)
Supplement: XML Treatment for Parapucaya [file zookeys.805.28524-treatment1.xml]

<!DOCTYPE tp:taxon-treatment
  PUBLIC "-//TaxonX//DTD Taxonomic Treatment Publishing DTD v0 20100105//EN" "tax-treatment-NSO.dtd">
<tp:taxon-treatment xmlns:tp="http://www.plazi.org/taxpub"><tp:treatment-meta><kwd-group><label>Taxon classification</label><kwd><named-content xmlns:xlink="http://www.w3.org/1999/xlink" content-type="kingdom">Animalia</named-content></kwd><kwd><named-content xmlns:xlink="http://www.w3.org/1999/xlink" content-type="order">Coleoptera</named-content></kwd><kwd><named-content xmlns:xlink="http://www.w3.org/1999/xlink" content-type="family">Scarabaeidae</named-content></kwd></kwd-group><mixed-citation publication-type="journal"><person-group><name><surname>Paucar-Cabrera</surname><given-names>Aura</given-names></name><name><surname>Moore</surname><given-names>Matthew Robert</given-names></name></person-group><article-title>New tribal placement and review of <italic><tp:taxon-name><tp:taxon-name-part taxon-name-part-type="genus" reg="Parapucaya">Parapucaya</tp:taxon-name-part></tp:taxon-name></italic> Prell and <italic><tp:taxon-name><tp:taxon-name-part taxon-name-part-type="genus" reg="Pucaya">Pucaya</tp:taxon-name-part></tp:taxon-name></italic> Ohaus (<tp:taxon-name><tp:taxon-name-part taxon-name-part-type="order">Coleoptera</tp:taxon-name-part></tp:taxon-name>, <tp:taxon-name><tp:taxon-name-part taxon-name-part-type="family">Scarabaeidae</tp:taxon-name-part></tp:taxon-name>, <tp:taxon-name><tp:taxon-name-part taxon-name-part-type="subfamily">Dynastinae</tp:taxon-name-part></tp:taxon-name>)</article-title><source>Zookeys</source><day>11</day><month>12</month><year>2018</year><volume>2018</volume><issue>805</issue><fpage>127</fpage><lpage>158</lpage><pub-id pub-id-type="doi">10.3897/zookeys.805.28524</pub-id></mixed-citation></tp:treatment-meta><tp:nomenclature><tp:taxon-name>
              <tp:taxon-name-part taxon-name-part-type="genus" reg="Parapucaya">Parapucaya</tp:taxon-name-part>
            </tp:taxon-name><tp:taxon-authority>Prell, 1934</tp:taxon-authority><xref ref-type="fig" rid="F2">Figs 3</xref><xref ref-type="fig" rid="F7">, 25</xref><xref ref-type="fig" rid="F8">, 31</xref><xref ref-type="fig" rid="F9">, 32</xref><xref ref-type="fig" rid="F10">, 33</xref><xref ref-type="fig" rid="F11">, 34</xref><tp:nomenclature-citation-list><tp:nomenclature-citation><tp:taxon-name>
                  <tp:taxon-name-part taxon-name-part-type="genus" reg="Parapucaya">Parapucaya</tp:taxon-name-part>
                </tp:taxon-name><comment>Prell, 1934: 162.</comment></tp:nomenclature-citation></tp:nomenclature-citation-list></tp:nomenclature><tp:treatment-sec sec-type="notes" id="SECID0E3VCI"><title>Notes.</title><p><italic><tp:taxon-name><tp:taxon-name-part taxon-name-part-type="genus" reg="Parapucaya">Parapucaya</tp:taxon-name-part></tp:taxon-name></italic> contains two Neotropical species. The genus is distinct from other <tp:taxon-name><tp:taxon-name-part taxon-name-part-type="tribe">Cyclocephalini</tp:taxon-name-part></tp:taxon-name> because of the presence of a strongly impressed frontoclypeal suture with the clypeus raised along the suture; lateral margin of clypeus near base raised into a subacute crest, evident in posterodorsal view (Fig. <xref ref-type="fig" rid="F7">25</xref>); and the presence of double tubercles or declivity near the anterior margin of the pronotum. It is necessary to look closely at the anterior margin of the pronotum to see the two small tubercles that help to characterize this genus, which can occasionally be difficult in some specimens where these tubercles are nearly absent, especially in <italic><tp:taxon-name><tp:taxon-name-part taxon-name-part-type="genus" reg="Parapucaya">P.</tp:taxon-name-part><tp:taxon-name-part taxon-name-part-type="species" reg="amazonica">amazonica</tp:taxon-name-part></tp:taxon-name></italic>. The color and general appearance of specimens of <italic><tp:taxon-name><tp:taxon-name-part taxon-name-part-type="genus" reg="Parapucaya">Parapucaya</tp:taxon-name-part></tp:taxon-name></italic> make them appear similar to <italic><tp:taxon-name><tp:taxon-name-part taxon-name-part-type="genus" reg="Cyclocephala">C.</tp:taxon-name-part><tp:taxon-name-part taxon-name-part-type="species" reg="melanocephala">melanocephala</tp:taxon-name-part></tp:taxon-name></italic> and other related species.</p><p>Adults of <italic><tp:taxon-name><tp:taxon-name-part taxon-name-part-type="genus" reg="Parapucaya">Parapucaya</tp:taxon-name-part></tp:taxon-name></italic> have been collected at lights at night. Species of this genus are found distributed in tropical lowlands, such as coastal and Amazonian rainforests, but also in areas with temperate climate, such as cloud forests. Based on label data of Ecuadorian individuals, specimens have been found in pastures. Nothing is known about the immature stages of <italic><tp:taxon-name><tp:taxon-name-part taxon-name-part-type="genus" reg="Parapucaya">Parapucaya</tp:taxon-name-part></tp:taxon-name></italic> species.</p><!--PageBreak--></tp:treatment-sec><tp:treatment-sec><!--Section generated to contain objects referenced in tp:taxon-treatment.--><fig id="F2" position="float" orientation="portrait"><label>Figures 3–4.</label><caption><p>Hindwing vein RA3, distal to apical hinge. <bold>3</bold><italic><tp:taxon-name><tp:taxon-name-part taxon-name-part-type="genus" reg="Parapucaya">Parapucaya</tp:taxon-name-part></tp:taxon-name></italic> sp. <bold>4</bold><italic><tp:taxon-name><tp:taxon-name-part taxon-name-part-type="genus" reg="Pucaya">Pucaya</tp:taxon-name-part></tp:taxon-name></italic> sp. Photo credits to Gavin J. Martin.</p></caption><graphic xmlns:xlink="http://www.w3.org/1999/xlink" xlink:href="zookeys-805-127-g002.jpg" position="float" orientation="portrait" xlink:type="simple" id="oo_248801.jpg"/></fig><fig id="F7" position="float" orientation="portrait"><label>Figures 25–30.</label><caption><p>Form of clypeus and pronotum. <bold>25</bold><italic><tp:taxon-name><tp:taxon-name-part taxon-name-part-type="genus" reg="Parapucaya">Parapucaya</tp:taxon-name-part></tp:taxon-name></italic> sp. (clypeus thickened with sharp crest on margins) <bold>26</bold><italic><tp:taxon-name><tp:taxon-name-part taxon-name-part-type="genus" reg="Cyclocephala">Cyclocephala</tp:taxon-name-part><tp:taxon-name-part taxon-name-part-type="species" reg="melanocephala">melanocephala</tp:taxon-name-part></tp:taxon-name></italic> (Fabricius) (clypeus not thickened, margins weakly raised, rounded). <bold>27</bold><italic><tp:taxon-name><tp:taxon-name-part taxon-name-part-type="genus" reg="Stenocrates">Stenocrates</tp:taxon-name-part></tp:taxon-name></italic> sp. (clypeus trapezoidal, pronotum not produced anteriorly at middle) <bold>28</bold><italic><tp:taxon-name><tp:taxon-name-part taxon-name-part-type="genus" reg="Dyscinetus">Dyscinetus</tp:taxon-name-part></tp:taxon-name></italic> sp. (clypeus subtrapezoidal, pronotum with anterior margin produced at middle). Form of clypeus in posterodorsal view Mentum <bold>29</bold><italic><tp:taxon-name><tp:taxon-name-part taxon-name-part-type="genus" reg="Ancognatha">Ancognatha</tp:taxon-name-part></tp:taxon-name></italic> sp. (with furrow) <bold>30</bold><italic><tp:taxon-name><tp:taxon-name-part taxon-name-part-type="genus" reg="Cyclocephala">Cyclocephala</tp:taxon-name-part></tp:taxon-name></italic> sp. (without furrow, weakly emarginate). (figures 28–30 from <xref ref-type="bibr" rid="B47">Ratcliffe 2003</xref>, by permission).</p></caption><graphic xmlns:xlink="http://www.w3.org/1999/xlink" xlink:href="zookeys-805-127-g007.jpg" position="float" orientation="portrait" xlink:type="simple" id="oo_248806.jpg"/></fig><fig id="F8" position="float" orientation="portrait"><label>Figure 31.</label><caption><p><italic><tp:taxon-name><tp:taxon-name-part taxon-name-part-type="genus" reg="Parapucaya">Parapucaya</tp:taxon-name-part><tp:taxon-name-part taxon-name-part-type="species" reg="amazonica">amazonica</tp:taxon-name-part></tp:taxon-name></italic> Prell.</p></caption><graphic xmlns:xlink="http://www.w3.org/1999/xlink" xlink:href="zookeys-805-127-g008.jpg" position="float" orientation="portrait" xlink:type="simple" id="oo_248807.jpg"/></fig><fig id="F9" position="float" orientation="portrait"><label>Figure 32.</label><caption><p><italic><tp:taxon-name><tp:taxon-name-part taxon-name-part-type="genus" reg="Parapucaya">Parapucaya</tp:taxon-name-part><tp:taxon-name-part taxon-name-part-type="species" reg="amazonica">amazonica</tp:taxon-name-part></tp:taxon-name></italic> Prell parameres (from <xref ref-type="bibr" rid="B47">Ratcliffe 2003</xref>, by permission).</p></caption><graphic xmlns:xlink="http://www.w3.org/1999/xlink" xlink:href="zookeys-805-127-g009.jpg" position="float" orientation="portrait" xlink:type="simple" id="oo_248808.jpg"/></fig><fig id="F10" position="float" orientation="portrait"><label>Figure 33.</label><caption><p><italic><tp:taxon-name><tp:taxon-name-part taxon-name-part-type="genus" reg="Parapucaya">Parapucaya</tp:taxon-name-part><tp:taxon-name-part taxon-name-part-type="species" reg="nodicollis">nodicollis</tp:taxon-name-part></tp:taxon-name></italic> (Kirsch).</p></caption><graphic xmlns:xlink="http://www.w3.org/1999/xlink" xlink:href="zookeys-805-127-g010.jpg" position="float" orientation="portrait" xlink:type="simple" id="oo_248809.jpg"/></fig><fig id="F11" position="float" orientation="portrait"><label>Figure 34.</label><caption><p><italic><tp:taxon-name><tp:taxon-name-part taxon-name-part-type="genus" reg="Parapucaya">Parapucaya</tp:taxon-name-part><tp:taxon-name-part taxon-name-part-type="species" reg="nodicollis">nodicollis</tp:taxon-name-part></tp:taxon-name></italic> (Kirsch) parameres.</p></caption><graphic xmlns:xlink="http://www.w3.org/1999/xlink" xlink:href="zookeys-805-127-g011.jpg" position="float" orientation="portrait" xlink:type="simple" id="oo_248810.jpg"/></fig></tp:treatment-sec><ref-list><ref id="B47"><mixed-citation xmlns:xlink="http://www.w3.org/1999/xlink" xlink:type="simple"><person-group><name name-style="western"><surname>Ratcliffe</surname><given-names>BC</given-names></name></person-group> (<year>2003</year>) <article-title>The dynastine scarab beetles of Costa Rica and Panama (<tp:taxon-name><tp:taxon-name-part taxon-name-part-type="order">Coleoptera</tp:taxon-name-part></tp:taxon-name>: <tp:taxon-name><tp:taxon-name-part taxon-name-part-type="family">Scarabaeidae</tp:taxon-name-part></tp:taxon-name>: <tp:taxon-name><tp:taxon-name-part taxon-name-part-type="subfamily">Dynastinae</tp:taxon-name-part></tp:taxon-name>).</article-title><source>Bulletin of the University of Nebraska State Museum</source><volume>16</volume>: <fpage>1</fpage>–<lpage>506</lpage>.</mixed-citation></ref></ref-list></tp:taxon-treatment>
