# Supplementary material for: New tribal placement and review of Parapucaya Prell and Pucaya Ohaus (Coleoptera, Scarabaeidae, Dynastinae)
Source: Zookeys. 2018 Dec 11;(805):127–58. doi: 10.3897/zookeys.805.28524 (PMC6299059; doi:10.3897/zookeys.805.28524)
Supplement: XML Treatment for Parapucaya amazonica [file zookeys.805.28524-treatment2.xml]

<!DOCTYPE tp:taxon-treatment
  PUBLIC "-//TaxonX//DTD Taxonomic Treatment Publishing DTD v0 20100105//EN" "tax-treatment-NSO.dtd">
<tp:taxon-treatment xmlns:tp="http://www.plazi.org/taxpub"><tp:treatment-meta><kwd-group><label>Taxon classification</label><kwd><named-content xmlns:xlink="http://www.w3.org/1999/xlink" content-type="kingdom">Animalia</named-content></kwd><kwd><named-content xmlns:xlink="http://www.w3.org/1999/xlink" content-type="order">Coleoptera</named-content></kwd><kwd><named-content xmlns:xlink="http://www.w3.org/1999/xlink" content-type="family">Scarabaeidae</named-content></kwd></kwd-group><mixed-citation publication-type="journal"><person-group><name><surname>Paucar-Cabrera</surname><given-names>Aura</given-names></name><name><surname>Moore</surname><given-names>Matthew Robert</given-names></name></person-group><article-title>New tribal placement and review of <italic><tp:taxon-name><tp:taxon-name-part taxon-name-part-type="genus" reg="Parapucaya">Parapucaya</tp:taxon-name-part></tp:taxon-name></italic> Prell and <italic><tp:taxon-name><tp:taxon-name-part taxon-name-part-type="genus" reg="Pucaya">Pucaya</tp:taxon-name-part></tp:taxon-name></italic> Ohaus (<tp:taxon-name><tp:taxon-name-part taxon-name-part-type="order">Coleoptera</tp:taxon-name-part></tp:taxon-name>, <tp:taxon-name><tp:taxon-name-part taxon-name-part-type="family">Scarabaeidae</tp:taxon-name-part></tp:taxon-name>, <tp:taxon-name><tp:taxon-name-part taxon-name-part-type="subfamily">Dynastinae</tp:taxon-name-part></tp:taxon-name>)</article-title><source>Zookeys</source><day>11</day><month>12</month><year>2018</year><volume>2018</volume><issue>805</issue><fpage>127</fpage><lpage>158</lpage><pub-id pub-id-type="doi">10.3897/zookeys.805.28524</pub-id></mixed-citation></tp:treatment-meta><tp:nomenclature><tp:taxon-name>
              <tp:taxon-name-part taxon-name-part-type="genus" reg="Parapucaya">Parapucaya</tp:taxon-name-part>
              <tp:taxon-name-part taxon-name-part-type="species" reg="amazonica">amazonica</tp:taxon-name-part>
            </tp:taxon-name><tp:taxon-authority>Prell, 1934</tp:taxon-authority><xref ref-type="fig" rid="F8">Figs 31</xref><xref ref-type="fig" rid="F9">, 32</xref><!--PageBreak--><tp:nomenclature-citation-list><tp:nomenclature-citation><tp:taxon-name>
                  <tp:taxon-name-part taxon-name-part-type="genus" reg="Parapucaya">Parapucaya</tp:taxon-name-part>
                  <tp:taxon-name-part taxon-name-part-type="species" reg="amazonica">amazonica</tp:taxon-name-part>
                </tp:taxon-name><comment>Prell, 1934: 162 (original combination).</comment></tp:nomenclature-citation></tp:nomenclature-citation-list></tp:nomenclature><tp:treatment-sec sec-type="redescription" id="SECID0EL3CI"><title>Redescription.</title><p>Length 13.0–16.3 mm; width 6.3–8.0 mm. <italic>Head</italic>: Frons with sparse, small punctures, mostly on sides. Frontoclypeal suture complete, sinuate, deeply impressed. Clypeus sparsely, minutely punctate. Interocular width equals 2.7–3.0 transverse eye diameters. Antennal club subequal in length to antennomeres 2–7. <italic>Pronotum</italic>: Surface sparsely punctate; punctures minute on disc, small on sides. Two minute tubercles present just behind apex either side of midline, tubercles often reduced to a subapical declivity. <italic>Elytra</italic>: Surface with rows of small to moderate, ocellate punctures. <italic>Pygidium</italic>: Surface with disc sparsely punctate, punctures small. Base and lateral angles with moderately dense punctures; punctures small to moderate in size, base with transverse row of small setae appressed to surface (hence, difficult to see). In lateral view, surface strongly convex in males, weakly convex in females. <italic>Legs</italic>: Protibia strongly tridentate, basal tooth removed from other two teeth. Protarsus in males enlarged, larger claw strongly curved and incised at apex; females with protarsus simple. Metatibia with 7–8 short, thick spinules. <italic>Venter</italic>: Prosternal process moderate in length; apex transversely oval, with anterior 1/3–1/2 convex, posterior 2/3–1/2 flat. <italic>Parameres</italic>: Fig. <xref ref-type="fig" rid="F9">32</xref>.</p></tp:treatment-sec><tp:treatment-sec sec-type="distribution" id="SECID0ED4CI"><title>Distribution.</title><p><italic><tp:taxon-name><tp:taxon-name-part taxon-name-part-type="genus" reg="Parapucaya">Parapucaya</tp:taxon-name-part><tp:taxon-name-part taxon-name-part-type="species" reg="amazonica">amazonica</tp:taxon-name-part></tp:taxon-name></italic> is found from Costa Rica to Peru and Brazil (<xref ref-type="bibr" rid="B16">Endrődi 1969</xref>, <xref ref-type="bibr" rid="B17">1985</xref>; <xref ref-type="bibr" rid="B47">Ratcliffe 2003</xref>). In Ecuador, it is widely distributed and has been recorded in thirteen provinces: Bolívar, Carchi, Cotopaxi, Esmeraldas, Loja, Los Ríos, Manabí, Napo, Orellana, Pastaza, Pichincha, Santo Domingo de los Tsáchilas, and Sucumbíos.</p></tp:treatment-sec><tp:treatment-sec sec-type="diagnosis" id="SECID0EA5CI"><title>Diagnosis.</title><p><italic><tp:taxon-name><tp:taxon-name-part taxon-name-part-type="genus" reg="Parapucaya">Parapucaya</tp:taxon-name-part><tp:taxon-name-part taxon-name-part-type="species" reg="amazonica">amazonica</tp:taxon-name-part></tp:taxon-name></italic> is invariably mistaken for species of <italic><tp:taxon-name><tp:taxon-name-part taxon-name-part-type="genus" reg="Cyclocephala">Cyclocephala</tp:taxon-name-part></tp:taxon-name></italic> because of its similar appearance. The subapical declivity of the pronotum (or two tubercles in well-developed specimens), in combination with the raised basal margins of the clypeus and the raised clypeal surface along the frontoclypeal suture, will distinguish this genus from <italic><tp:taxon-name><tp:taxon-name-part taxon-name-part-type="genus" reg="Cyclocephala">Cyclocephala</tp:taxon-name-part></tp:taxon-name></italic> species.</p><p><italic><tp:taxon-name><tp:taxon-name-part taxon-name-part-type="genus" reg="Parapucaya">Parapucaya</tp:taxon-name-part><tp:taxon-name-part taxon-name-part-type="species" reg="amazonica">amazonica</tp:taxon-name-part></tp:taxon-name></italic> and <italic><tp:taxon-name><tp:taxon-name-part taxon-name-part-type="genus" reg="Parapucaya">P.</tp:taxon-name-part><tp:taxon-name-part taxon-name-part-type="species" reg="nodicollis">nodicollis</tp:taxon-name-part></tp:taxon-name></italic> can be separated from each other by the shape of the mentum (concave from disc to apex in <italic><tp:taxon-name><tp:taxon-name-part taxon-name-part-type="genus" reg="Parapucaya">P.</tp:taxon-name-part><tp:taxon-name-part taxon-name-part-type="species" reg="amazonica">amazonica</tp:taxon-name-part></tp:taxon-name></italic>, evenly convex in <italic><tp:taxon-name><tp:taxon-name-part taxon-name-part-type="genus" reg="Parapucaya">P.</tp:taxon-name-part><tp:taxon-name-part taxon-name-part-type="species" reg="nodicollis">nodicollis</tp:taxon-name-part></tp:taxon-name></italic>), the pronotal tubercles (subtle in <italic><tp:taxon-name><tp:taxon-name-part taxon-name-part-type="genus" reg="Parapucaya">P.</tp:taxon-name-part><tp:taxon-name-part taxon-name-part-type="species" reg="amazonica">amazonica</tp:taxon-name-part></tp:taxon-name></italic>, conspicuous in <italic><tp:taxon-name><tp:taxon-name-part taxon-name-part-type="genus" reg="Parapucaya">P.</tp:taxon-name-part><tp:taxon-name-part taxon-name-part-type="species" reg="nodicollis">nodicollis</tp:taxon-name-part></tp:taxon-name></italic>), the presence or absence of pygidial setae (base and lateral angles of pygidium setose in <italic><tp:taxon-name><tp:taxon-name-part taxon-name-part-type="genus" reg="Parapucaya">P.</tp:taxon-name-part><tp:taxon-name-part taxon-name-part-type="species" reg="amazonica">amazonica</tp:taxon-name-part></tp:taxon-name></italic>, glabrous in <italic><tp:taxon-name><tp:taxon-name-part taxon-name-part-type="genus" reg="Parapucaya">P.</tp:taxon-name-part><tp:taxon-name-part taxon-name-part-type="species" reg="nodicollis">nodicollis</tp:taxon-name-part></tp:taxon-name></italic>); size (in general, <italic><tp:taxon-name><tp:taxon-name-part taxon-name-part-type="genus" reg="Parapucaya">P.</tp:taxon-name-part><tp:taxon-name-part taxon-name-part-type="species" reg="amazonica">amazonica</tp:taxon-name-part></tp:taxon-name></italic> is larger and stouter than <italic><tp:taxon-name><tp:taxon-name-part taxon-name-part-type="genus" reg="Parapucaya">P.</tp:taxon-name-part><tp:taxon-name-part taxon-name-part-type="species" reg="nodicollis">nodicollis</tp:taxon-name-part></tp:taxon-name></italic>, although some individuals overlap); and their parameres (Fig. <xref ref-type="fig" rid="F9">32</xref>).</p></tp:treatment-sec><tp:treatment-sec sec-type="natural history" id="SECID0ETCDI"><title>Natural history.</title><p>In Ecuador, <italic><tp:taxon-name><tp:taxon-name-part taxon-name-part-type="genus" reg="Parapucaya">P.</tp:taxon-name-part><tp:taxon-name-part taxon-name-part-type="species" reg="amazonica">amazonica</tp:taxon-name-part></tp:taxon-name></italic> occurs at elevations ranging from sea level to 2,450 m in the coastal, Andean, and Amazon regions. Based on label data, adults can be collected throughout the year but in higher numbers in February and December. Nothing is known of the immature stages of this species.</p><!--PageBreak--><!--PageBreak--></tp:treatment-sec><tp:treatment-sec><!--Section generated to contain objects referenced in tp:taxon-treatment.--><fig id="F8" position="float" orientation="portrait"><label>Figure 31.</label><caption><p><italic><tp:taxon-name><tp:taxon-name-part taxon-name-part-type="genus" reg="Parapucaya">Parapucaya</tp:taxon-name-part><tp:taxon-name-part taxon-name-part-type="species" reg="amazonica">amazonica</tp:taxon-name-part></tp:taxon-name></italic> Prell.</p></caption><graphic xmlns:xlink="http://www.w3.org/1999/xlink" xlink:href="zookeys-805-127-g008.jpg" position="float" orientation="portrait" xlink:type="simple" id="oo_248807.jpg"/></fig><fig id="F9" position="float" orientation="portrait"><label>Figure 32.</label><caption><p><italic><tp:taxon-name><tp:taxon-name-part taxon-name-part-type="genus" reg="Parapucaya">Parapucaya</tp:taxon-name-part><tp:taxon-name-part taxon-name-part-type="species" reg="amazonica">amazonica</tp:taxon-name-part></tp:taxon-name></italic> Prell parameres (from <xref ref-type="bibr" rid="B47">Ratcliffe 2003</xref>, by permission).</p></caption><graphic xmlns:xlink="http://www.w3.org/1999/xlink" xlink:href="zookeys-805-127-g009.jpg" position="float" orientation="portrait" xlink:type="simple" id="oo_248808.jpg"/></fig></tp:treatment-sec><ref-list><ref id="B47"><mixed-citation xmlns:xlink="http://www.w3.org/1999/xlink" xlink:type="simple"><person-group><name name-style="western"><surname>Ratcliffe</surname><given-names>BC</given-names></name></person-group> (<year>2003</year>) <article-title>The dynastine scarab beetles of Costa Rica and Panama (<tp:taxon-name><tp:taxon-name-part taxon-name-part-type="order">Coleoptera</tp:taxon-name-part></tp:taxon-name>: <tp:taxon-name><tp:taxon-name-part taxon-name-part-type="family">Scarabaeidae</tp:taxon-name-part></tp:taxon-name>: <tp:taxon-name><tp:taxon-name-part taxon-name-part-type="subfamily">Dynastinae</tp:taxon-name-part></tp:taxon-name>).</article-title><source>Bulletin of the University of Nebraska State Museum</source><volume>16</volume>: <fpage>1</fpage>–<lpage>506</lpage>.</mixed-citation></ref><ref id="B16"><mixed-citation xmlns:xlink="http://www.w3.org/1999/xlink" xlink:type="simple"><person-group><name name-style="western"><surname>Endrődi</surname><given-names>S</given-names></name></person-group> (<year>1969</year>) <article-title>Monographie der <tp:taxon-name><tp:taxon-name-part taxon-name-part-type="subfamily">Dynastinae</tp:taxon-name-part></tp:taxon-name> 4. Tribus: <tp:taxon-name><tp:taxon-name-part taxon-name-part-type="tribe">Pentodontini</tp:taxon-name-part></tp:taxon-name> (<tp:taxon-name><tp:taxon-name-part taxon-name-part-type="order">Coleoptera</tp:taxon-name-part></tp:taxon-name>, <tp:taxon-name><tp:taxon-name-part taxon-name-part-type="superfamily">Lamellicornia</tp:taxon-name-part></tp:taxon-name>).</article-title><source>Entomologische Abhandlungen</source><volume>87</volume>: <fpage>1</fpage>–<lpage>145</lpage>.</mixed-citation></ref><ref id="B17"><mixed-citation xmlns:xlink="http://www.w3.org/1999/xlink" xlink:type="simple"><person-group><name name-style="western"><surname>Endrődi</surname><given-names>S</given-names></name></person-group> (<year>1985</year>) <source>The <tp:taxon-name><tp:taxon-name-part taxon-name-part-type="subfamily">Dynastinae</tp:taxon-name-part></tp:taxon-name> of the World. Dr. W.</source><publisher-name>Junk Publ.</publisher-name>, <publisher-loc>Dordrecht</publisher-loc>, <size units="page">800 pp</size>.</mixed-citation></ref></ref-list></tp:taxon-treatment>
