# Supplementary material for: New tribal placement and review of Parapucaya Prell and Pucaya Ohaus (Coleoptera, Scarabaeidae, Dynastinae)
Source: Zookeys. 2018 Dec 11;(805):127–58. doi: 10.3897/zookeys.805.28524 (PMC6299059; doi:10.3897/zookeys.805.28524)
Supplement: XML Treatment for Parapucaya nodicollis [file zookeys.805.28524-treatment3.xml]

<!DOCTYPE tp:taxon-treatment
  PUBLIC "-//TaxonX//DTD Taxonomic Treatment Publishing DTD v0 20100105//EN" "tax-treatment-NSO.dtd">
<tp:taxon-treatment xmlns:tp="http://www.plazi.org/taxpub"><tp:treatment-meta><kwd-group><label>Taxon classification</label><kwd><named-content xmlns:xlink="http://www.w3.org/1999/xlink" content-type="kingdom">Animalia</named-content></kwd><kwd><named-content xmlns:xlink="http://www.w3.org/1999/xlink" content-type="order">Coleoptera</named-content></kwd><kwd><named-content xmlns:xlink="http://www.w3.org/1999/xlink" content-type="family">Scarabaeidae</named-content></kwd></kwd-group><mixed-citation publication-type="journal"><person-group><name><surname>Paucar-Cabrera</surname><given-names>Aura</given-names></name><name><surname>Moore</surname><given-names>Matthew Robert</given-names></name></person-group><article-title>New tribal placement and review of <italic><tp:taxon-name><tp:taxon-name-part taxon-name-part-type="genus" reg="Parapucaya">Parapucaya</tp:taxon-name-part></tp:taxon-name></italic> Prell and <italic><tp:taxon-name><tp:taxon-name-part taxon-name-part-type="genus" reg="Pucaya">Pucaya</tp:taxon-name-part></tp:taxon-name></italic> Ohaus (<tp:taxon-name><tp:taxon-name-part taxon-name-part-type="order">Coleoptera</tp:taxon-name-part></tp:taxon-name>, <tp:taxon-name><tp:taxon-name-part taxon-name-part-type="family">Scarabaeidae</tp:taxon-name-part></tp:taxon-name>, <tp:taxon-name><tp:taxon-name-part taxon-name-part-type="subfamily">Dynastinae</tp:taxon-name-part></tp:taxon-name>)</article-title><source>Zookeys</source><day>11</day><month>12</month><year>2018</year><volume>2018</volume><issue>805</issue><fpage>127</fpage><lpage>158</lpage><pub-id pub-id-type="doi">10.3897/zookeys.805.28524</pub-id></mixed-citation></tp:treatment-meta><tp:nomenclature><tp:taxon-name>
              <tp:taxon-name-part taxon-name-part-type="genus" reg="Parapucaya">Parapucaya</tp:taxon-name-part>
              <tp:taxon-name-part taxon-name-part-type="species" reg="nodicollis">nodicollis</tp:taxon-name-part>
            </tp:taxon-name><tp:taxon-authority>(Kirsch, 1873)</tp:taxon-authority><xref ref-type="fig" rid="F10">Figs 33</xref><xref ref-type="fig" rid="F11">, 34</xref><tp:nomenclature-citation-list><tp:nomenclature-citation><tp:taxon-name>
                  <tp:taxon-name-part taxon-name-part-type="genus" reg="Cyclocephala">Cyclocephala</tp:taxon-name-part>
                  <tp:taxon-name-part taxon-name-part-type="species" reg="nodicollis">nodicollis</tp:taxon-name-part>
                </tp:taxon-name><comment>Kirsch, 1873: 344 (original combination).</comment></tp:nomenclature-citation></tp:nomenclature-citation-list></tp:nomenclature><tp:treatment-sec sec-type="redescription" id="SECID0E6EDI"><title>Redescription.</title><p>Length 11.8–13.0 mm; width 5.4–5.8 mm. <italic>Head</italic>: Frons rugulopunctate, punctures dense, moderate in size. Frontoclypeal suture complete, biarcuate. Clypeus subquadrate, surface rugo-punctate at base, shagreened at margins and disc; apex broadly truncate, slightly reflexed. Interocular width equals 2.5–3.0 transverse eye diameters. Antennal club slightly shorter than antennomeres 2–7. <italic>Pronotum</italic>: Surface moderately to densely punctate, punctures moderate in size, ocellate. <italic>Pygidium</italic>: Surface moderately to densely punctate, punctures moderate in size; glabrous. In lateral view, males with surface evenly rounded, females with surface nearly flat. <italic>Legs</italic>: Protibia tridentate, teeth subequally spaced. Protarsus in male weakly enlarged, median claw large, cleft at apex; protarsus and claw simple in female. <italic>Venter</italic>: Prosternal process moderately long, columnar; apex densely setose, flattened, and with large, raised, round “button” covering most of apex; setae long, tawny. <italic>Parameres</italic>: Fig. <xref ref-type="fig" rid="F11">34</xref>.</p></tp:treatment-sec><tp:treatment-sec sec-type="distribution" id="SECID0EVFDI"><title>Distribution.</title><p><italic><tp:taxon-name><tp:taxon-name-part taxon-name-part-type="genus" reg="Parapucaya">Parapucaya</tp:taxon-name-part><tp:taxon-name-part taxon-name-part-type="species" reg="nodicollis">nodicollis</tp:taxon-name-part></tp:taxon-name></italic> is known from Colombia, Ecuador, and Peru (<xref ref-type="bibr" rid="B17">Endrődi 1985</xref>). In Ecuador, it is recorded in five provinces in the coastal, Andean, and Amazonian regions: Esmeraldas, Morona Santiago, Napo, Pastaza, Pichincha, and Sucumbíos.</p></tp:treatment-sec><tp:treatment-sec sec-type="diagnosis" id="SECID0EKGDI"><title>Diagnosis.</title><p><italic><tp:taxon-name><tp:taxon-name-part taxon-name-part-type="genus" reg="Parapucaya">Parapucaya</tp:taxon-name-part><tp:taxon-name-part taxon-name-part-type="species" reg="nodicollis">nodicollis</tp:taxon-name-part></tp:taxon-name></italic> is usually mistaken for species of <italic><tp:taxon-name><tp:taxon-name-part taxon-name-part-type="genus" reg="Cyclocephala">Cyclocephala</tp:taxon-name-part></tp:taxon-name></italic> because of its similar appearance. The two small tubercles on the pronotum, in combination with the raised basal margins of the clypeus and the raised clypeal surface along the frontoclypeal suture, will distinguish members of this genus from <italic><tp:taxon-name><tp:taxon-name-part taxon-name-part-type="genus" reg="Cyclocephala">Cyclocephala</tp:taxon-name-part></tp:taxon-name></italic> species.</p><p><italic><tp:taxon-name><tp:taxon-name-part taxon-name-part-type="genus" reg="Parapucaya">Parapucaya</tp:taxon-name-part><tp:taxon-name-part taxon-name-part-type="species" reg="nodicollis">nodicollis</tp:taxon-name-part></tp:taxon-name></italic> and <italic><tp:taxon-name><tp:taxon-name-part taxon-name-part-type="genus" reg="Parapucaya">P.</tp:taxon-name-part><tp:taxon-name-part taxon-name-part-type="species" reg="amazonica">amazonica</tp:taxon-name-part></tp:taxon-name></italic> can be separated from each other by the shape of the mentum (evenly convex in <italic><tp:taxon-name><tp:taxon-name-part taxon-name-part-type="genus" reg="Parapucaya">P.</tp:taxon-name-part><tp:taxon-name-part taxon-name-part-type="species" reg="nodicollis">nodicollis</tp:taxon-name-part></tp:taxon-name></italic>, concave from disc to apex in <italic><tp:taxon-name><tp:taxon-name-part taxon-name-part-type="genus" reg="Parapucaya">P.</tp:taxon-name-part><tp:taxon-name-part taxon-name-part-type="species" reg="amazonica">amazonica</tp:taxon-name-part></tp:taxon-name></italic>); the pronotal tubercles (conspicuous in <italic><tp:taxon-name><tp:taxon-name-part taxon-name-part-type="genus" reg="Parapucaya">P.</tp:taxon-name-part><tp:taxon-name-part taxon-name-part-type="species" reg="nodicollis">nodicollis</tp:taxon-name-part></tp:taxon-name></italic>, subtle in <italic><tp:taxon-name><tp:taxon-name-part taxon-name-part-type="genus" reg="Parapucaya">P.</tp:taxon-name-part><tp:taxon-name-part taxon-name-part-type="species" reg="amazonica">amazonica</tp:taxon-name-part></tp:taxon-name></italic>); the presence or absence of pygidial setae (glabrous in <italic><tp:taxon-name><tp:taxon-name-part taxon-name-part-type="genus" reg="Parapucaya">P.</tp:taxon-name-part><tp:taxon-name-part taxon-name-part-type="species" reg="nodicollis">nodicollis</tp:taxon-name-part></tp:taxon-name></italic>, present across the base of the pygidium in <italic><tp:taxon-name><tp:taxon-name-part taxon-name-part-type="genus" reg="Parapucaya">P.</tp:taxon-name-part><tp:taxon-name-part taxon-name-part-type="species" reg="amazonica">amazonica</tp:taxon-name-part></tp:taxon-name></italic>); size (in general, <italic><tp:taxon-name><tp:taxon-name-part taxon-name-part-type="genus" reg="Parapucaya">P.</tp:taxon-name-part><tp:taxon-name-part taxon-name-part-type="species" reg="nodicollis">nodicollis</tp:taxon-name-part></tp:taxon-name></italic> is smaller and thinner than <italic><tp:taxon-name><tp:taxon-name-part taxon-name-part-type="genus" reg="Parapucaya">P.</tp:taxon-name-part><tp:taxon-name-part taxon-name-part-type="species" reg="amazonica">amazonica</tp:taxon-name-part></tp:taxon-name></italic>, although some individuals overlap); and their parameres (Fig. <xref ref-type="fig" rid="F11">34</xref>).</p></tp:treatment-sec><tp:treatment-sec sec-type="natural history" id="SECID0E4KDI"><title>Natural history.</title><p>In Ecuador, it occurs at elevations from 300 to 1,800 m on both sides of the Andes. Based on label data, adults can be collected in Ecuador throughout the year and in higher numbers in February, June to July, and in November. Nothing is known of the immature stages of this species.</p></tp:treatment-sec><tp:treatment-sec><!--Section generated to contain objects referenced in tp:taxon-treatment.--><fig id="F10" position="float" orientation="portrait"><label>Figure 33.</label><caption><p><italic><tp:taxon-name><tp:taxon-name-part taxon-name-part-type="genus" reg="Parapucaya">Parapucaya</tp:taxon-name-part><tp:taxon-name-part taxon-name-part-type="species" reg="nodicollis">nodicollis</tp:taxon-name-part></tp:taxon-name></italic> (Kirsch).</p></caption><graphic xmlns:xlink="http://www.w3.org/1999/xlink" xlink:href="zookeys-805-127-g010.jpg" position="float" orientation="portrait" xlink:type="simple" id="oo_248809.jpg"/></fig><fig id="F11" position="float" orientation="portrait"><label>Figure 34.</label><caption><p><italic><tp:taxon-name><tp:taxon-name-part taxon-name-part-type="genus" reg="Parapucaya">Parapucaya</tp:taxon-name-part><tp:taxon-name-part taxon-name-part-type="species" reg="nodicollis">nodicollis</tp:taxon-name-part></tp:taxon-name></italic> (Kirsch) parameres.</p></caption><graphic xmlns:xlink="http://www.w3.org/1999/xlink" xlink:href="zookeys-805-127-g011.jpg" position="float" orientation="portrait" xlink:type="simple" id="oo_248810.jpg"/></fig></tp:treatment-sec><ref-list><ref id="B17"><mixed-citation xmlns:xlink="http://www.w3.org/1999/xlink" xlink:type="simple"><person-group><name name-style="western"><surname>Endrődi</surname><given-names>S</given-names></name></person-group> (<year>1985</year>) <source>The <tp:taxon-name><tp:taxon-name-part taxon-name-part-type="subfamily">Dynastinae</tp:taxon-name-part></tp:taxon-name> of the World. Dr. W.</source><publisher-name>Junk Publ.</publisher-name>, <publisher-loc>Dordrecht</publisher-loc>, <size units="page">800 pp</size>.</mixed-citation></ref></ref-list></tp:taxon-treatment>
