# Supplementary material for: New tribal placement and review of Parapucaya Prell and Pucaya Ohaus (Coleoptera, Scarabaeidae, Dynastinae)
Source: Zookeys. 2018 Dec 11;(805):127–58. doi: 10.3897/zookeys.805.28524 (PMC6299059; doi:10.3897/zookeys.805.28524)
Supplement: XML Treatment for Pucaya [file zookeys.805.28524-treatment4.xml]

<!DOCTYPE tp:taxon-treatment
  PUBLIC "-//TaxonX//DTD Taxonomic Treatment Publishing DTD v0 20100105//EN" "tax-treatment-NSO.dtd">
<tp:taxon-treatment xmlns:tp="http://www.plazi.org/taxpub"><tp:treatment-meta><kwd-group><label>Taxon classification</label><kwd><named-content xmlns:xlink="http://www.w3.org/1999/xlink" content-type="kingdom">Animalia</named-content></kwd><kwd><named-content xmlns:xlink="http://www.w3.org/1999/xlink" content-type="order">Coleoptera</named-content></kwd><kwd><named-content xmlns:xlink="http://www.w3.org/1999/xlink" content-type="family">Scarabaeidae</named-content></kwd></kwd-group><mixed-citation publication-type="journal"><person-group><name><surname>Paucar-Cabrera</surname><given-names>Aura</given-names></name><name><surname>Moore</surname><given-names>Matthew Robert</given-names></name></person-group><article-title>New tribal placement and review of <italic><tp:taxon-name><tp:taxon-name-part taxon-name-part-type="genus" reg="Parapucaya">Parapucaya</tp:taxon-name-part></tp:taxon-name></italic> Prell and <italic><tp:taxon-name><tp:taxon-name-part taxon-name-part-type="genus" reg="Pucaya">Pucaya</tp:taxon-name-part></tp:taxon-name></italic> Ohaus (<tp:taxon-name><tp:taxon-name-part taxon-name-part-type="order">Coleoptera</tp:taxon-name-part></tp:taxon-name>, <tp:taxon-name><tp:taxon-name-part taxon-name-part-type="family">Scarabaeidae</tp:taxon-name-part></tp:taxon-name>, <tp:taxon-name><tp:taxon-name-part taxon-name-part-type="subfamily">Dynastinae</tp:taxon-name-part></tp:taxon-name>)</article-title><source>Zookeys</source><day>11</day><month>12</month><year>2018</year><volume>2018</volume><issue>805</issue><fpage>127</fpage><lpage>158</lpage><pub-id pub-id-type="doi">10.3897/zookeys.805.28524</pub-id></mixed-citation></tp:treatment-meta><tp:nomenclature><tp:taxon-name>
              <tp:taxon-name-part taxon-name-part-type="genus" reg="Pucaya">Pucaya</tp:taxon-name-part>
            </tp:taxon-name><tp:taxon-authority>Ohaus, 1910</tp:taxon-authority><xref ref-type="fig" rid="F2">Figs 4</xref><xref ref-type="fig" rid="F3">, 6</xref><xref ref-type="fig" rid="F12">, 35–36</xref><xref ref-type="fig" rid="F13">, 37</xref><xref ref-type="fig" rid="F14">, 38</xref><xref ref-type="fig" rid="F15">, 39</xref><xref ref-type="fig" rid="F16">, 40</xref><tp:nomenclature-citation-list><tp:nomenclature-citation><tp:taxon-name>
                  <tp:taxon-name-part taxon-name-part-type="genus" reg="Pucaya">Pucaya</tp:taxon-name-part>
                </tp:taxon-name><comment>Ohaus, 1910: 675.</comment></tp:nomenclature-citation></tp:nomenclature-citation-list></tp:nomenclature><tp:treatment-sec sec-type="notes" id="SECID0EINDI"><title>Notes.</title><p>The genus <italic><tp:taxon-name><tp:taxon-name-part taxon-name-part-type="genus" reg="Pucaya">Pucaya</tp:taxon-name-part></tp:taxon-name></italic> contains two species, <italic><tp:taxon-name><tp:taxon-name-part taxon-name-part-type="genus" reg="Pucaya">P.</tp:taxon-name-part><tp:taxon-name-part taxon-name-part-type="species" reg="castanea">castanea</tp:taxon-name-part></tp:taxon-name></italic> Ohaus and <italic><tp:taxon-name><tp:taxon-name-part taxon-name-part-type="genus" reg="Pucaya">P.</tp:taxon-name-part><tp:taxon-name-part taxon-name-part-type="species" reg="pulchra">pulchra</tp:taxon-name-part></tp:taxon-name></italic> Arrow. <xref ref-type="bibr" rid="B35">López-García et al. (2015)</xref> compared type specimens and synonymized <italic><tp:taxon-name><tp:taxon-name-part taxon-name-part-type="genus" reg="Pucaya">P.</tp:taxon-name-part><tp:taxon-name-part taxon-name-part-type="species" reg="punctata">punctata</tp:taxon-name-part></tp:taxon-name></italic> Endrődi with <italic><tp:taxon-name><tp:taxon-name-part taxon-name-part-type="genus" reg="Pucaya">P.</tp:taxon-name-part><tp:taxon-name-part taxon-name-part-type="species" reg="pulchra">pulchra</tp:taxon-name-part></tp:taxon-name></italic> based on similarities in body length, pronotal and elytral punctation, and the fact that the description of <italic><tp:taxon-name><tp:taxon-name-part taxon-name-part-type="genus" reg="Pucaya">P.</tp:taxon-name-part><tp:taxon-name-part taxon-name-part-type="species" reg="punctata">punctata</tp:taxon-name-part></tp:taxon-name></italic> was based on the color and punctation of a single female in a species where color pattern and punctation are variable.</p><p><italic><tp:taxon-name><tp:taxon-name-part taxon-name-part-type="genus" reg="Pucaya">Pucaya</tp:taxon-name-part></tp:taxon-name></italic> is distinguished from other cyclocephalines by its broadly truncate clypeus that conceals the mandibles; a small horn or tubercle near each eye (horns not as developed in Ecuadorian specimens as in Panamanian specimens); parameres with round, minute spinules (bumps) on the apical half; and a characteristic binodose pronotum.</p><p>Specimens can be taken at light traps, and some have been collected with pitfall traps. In Ecuador, species of this genus are widely distributed as follows: Chocó region in the coast; premontane, montane, and cloud forests in the Andean region; and rainforests in the Amazon basin. Life history information is lacking.</p></tp:treatment-sec><tp:treatment-sec><!--Section generated to contain objects referenced in tp:taxon-treatment.--><fig id="F2" position="float" orientation="portrait"><label>Figures 3–4.</label><caption><p>Hindwing vein RA3, distal to apical hinge. <bold>3</bold><italic><tp:taxon-name><tp:taxon-name-part taxon-name-part-type="genus" reg="Parapucaya">Parapucaya</tp:taxon-name-part></tp:taxon-name></italic> sp. <bold>4</bold><italic><tp:taxon-name><tp:taxon-name-part taxon-name-part-type="genus" reg="Pucaya">Pucaya</tp:taxon-name-part></tp:taxon-name></italic> sp. Photo credits to Gavin J. Martin.</p></caption><graphic xmlns:xlink="http://www.w3.org/1999/xlink" xlink:href="zookeys-805-127-g002.jpg" position="float" orientation="portrait" xlink:type="simple" id="oo_248801.jpg"/></fig><fig id="F3" position="float" orientation="portrait"><label>Figures 5–6.</label><caption><p>Maxillary galea showing four teeth. <bold>5</bold><italic><tp:taxon-name><tp:taxon-name-part taxon-name-part-type="genus" reg="Cyclocephala">Cyclocephala</tp:taxon-name-part><tp:taxon-name-part taxon-name-part-type="species" reg="freyi">freyi</tp:taxon-name-part></tp:taxon-name></italic> Endrődi <bold>6</bold><italic><tp:taxon-name><tp:taxon-name-part taxon-name-part-type="genus" reg="Pucaya">Pucaya</tp:taxon-name-part><tp:taxon-name-part taxon-name-part-type="species" reg="pulchra">pulchra</tp:taxon-name-part></tp:taxon-name></italic> Arrow. Photograph credits to Gavin J. Martin.</p></caption><graphic xmlns:xlink="http://www.w3.org/1999/xlink" xlink:href="zookeys-805-127-g003.jpg" position="float" orientation="portrait" xlink:type="simple" id="oo_248802.jpg"/></fig><fig id="F12" position="float" orientation="portrait"><label>Figures 35–36.</label><caption><p>Pronota. <bold>35</bold><italic><tp:taxon-name><tp:taxon-name-part taxon-name-part-type="genus" reg="Pucaya">Pucaya</tp:taxon-name-part><tp:taxon-name-part taxon-name-part-type="species" reg="pulchra">pulchra</tp:taxon-name-part></tp:taxon-name></italic> Arrow <bold>36</bold><italic><tp:taxon-name><tp:taxon-name-part taxon-name-part-type="genus" reg="Pucaya">Pucaya</tp:taxon-name-part><tp:taxon-name-part taxon-name-part-type="species" reg="castanea">castanea</tp:taxon-name-part></tp:taxon-name></italic> Ohaus.</p></caption><graphic xmlns:xlink="http://www.w3.org/1999/xlink" xlink:href="zookeys-805-127-g012.jpg" position="float" orientation="portrait" xlink:type="simple" id="oo_248811.jpg"/></fig><fig id="F13" position="float" orientation="portrait"><label>Figure 37.</label><caption><p><italic><tp:taxon-name><tp:taxon-name-part taxon-name-part-type="genus" reg="Pucaya">Pucaya</tp:taxon-name-part><tp:taxon-name-part taxon-name-part-type="species" reg="castanea">castanea</tp:taxon-name-part></tp:taxon-name></italic> Ohaus.</p></caption><graphic xmlns:xlink="http://www.w3.org/1999/xlink" xlink:href="zookeys-805-127-g013.jpg" position="float" orientation="portrait" xlink:type="simple" id="oo_248812.jpg"/></fig><fig id="F14" position="float" orientation="portrait"><label>Figure 38.</label><caption><p><italic><tp:taxon-name><tp:taxon-name-part taxon-name-part-type="genus" reg="Pucaya">Pucaya</tp:taxon-name-part><tp:taxon-name-part taxon-name-part-type="species" reg="castanea">castanea</tp:taxon-name-part></tp:taxon-name></italic> Ohaus parameres (from <xref ref-type="bibr" rid="B47">Ratcliffe 2003</xref>, by permission).</p></caption><graphic xmlns:xlink="http://www.w3.org/1999/xlink" xlink:href="zookeys-805-127-g014.jpg" position="float" orientation="portrait" xlink:type="simple" id="oo_248813.jpg"/></fig><fig id="F15" position="float" orientation="portrait"><label>Figure 39.</label><caption><p><italic><tp:taxon-name><tp:taxon-name-part taxon-name-part-type="genus" reg="Pucaya">Pucaya</tp:taxon-name-part><tp:taxon-name-part taxon-name-part-type="species" reg="pulchra">pulchra</tp:taxon-name-part></tp:taxon-name></italic> Arrow. Image by B.C. Ratcliffe.</p></caption><graphic xmlns:xlink="http://www.w3.org/1999/xlink" xlink:href="zookeys-805-127-g015.jpg" position="float" orientation="portrait" xlink:type="simple" id="oo_248814.jpg"/></fig><fig id="F16" position="float" orientation="portrait"><label>Figure 40.</label><caption><p><italic><tp:taxon-name><tp:taxon-name-part taxon-name-part-type="genus" reg="Pucaya">Pucaya</tp:taxon-name-part><tp:taxon-name-part taxon-name-part-type="species" reg="pulchra">pulchra</tp:taxon-name-part></tp:taxon-name></italic> Arrow parameres.</p></caption><graphic xmlns:xlink="http://www.w3.org/1999/xlink" xlink:href="zookeys-805-127-g016.jpg" position="float" orientation="portrait" xlink:type="simple" id="oo_248815.jpg"/></fig></tp:treatment-sec><ref-list><ref id="B47"><mixed-citation xmlns:xlink="http://www.w3.org/1999/xlink" xlink:type="simple"><person-group><name name-style="western"><surname>Ratcliffe</surname><given-names>BC</given-names></name></person-group> (<year>2003</year>) <article-title>The dynastine scarab beetles of Costa Rica and Panama (<tp:taxon-name><tp:taxon-name-part taxon-name-part-type="order">Coleoptera</tp:taxon-name-part></tp:taxon-name>: <tp:taxon-name><tp:taxon-name-part taxon-name-part-type="family">Scarabaeidae</tp:taxon-name-part></tp:taxon-name>: <tp:taxon-name><tp:taxon-name-part taxon-name-part-type="subfamily">Dynastinae</tp:taxon-name-part></tp:taxon-name>).</article-title><source>Bulletin of the University of Nebraska State Museum</source><volume>16</volume>: <fpage>1</fpage>–<lpage>506</lpage>.</mixed-citation></ref><ref id="B35"><mixed-citation xmlns:xlink="http://www.w3.org/1999/xlink" xlink:type="simple"><person-group><name name-style="western"><surname>López-García</surname><given-names>MM</given-names></name><name name-style="western"><surname>Gasca-Álvarez</surname><given-names>HJ</given-names></name><name name-style="western"><surname>Amat-García</surname><given-names>G</given-names></name></person-group> (<year>2015</year>) <article-title>The scarab beetle tribe <tp:taxon-name><tp:taxon-name-part taxon-name-part-type="tribe">Pentodontini</tp:taxon-name-part></tp:taxon-name> (<tp:taxon-name><tp:taxon-name-part taxon-name-part-type="order">Coleoptera</tp:taxon-name-part></tp:taxon-name>: <tp:taxon-name><tp:taxon-name-part taxon-name-part-type="family">Scarabaeidae</tp:taxon-name-part></tp:taxon-name>: <tp:taxon-name><tp:taxon-name-part taxon-name-part-type="subfamily">Dynastinae</tp:taxon-name-part></tp:taxon-name>) of Colombia: taxonomy, biology and distribution.</article-title><source>Zootaxa</source><volume>4048</volume>(<issue>4</issue>): <fpage>451</fpage>–<lpage>492</lpage>. <ext-link xlink:type="simple" ext-link-type="doi" xlink:href="10.11646/zootaxa.4048.4.1">https://doi.org/10.11646/zootaxa.4048.4.1</ext-link></mixed-citation></ref></ref-list></tp:taxon-treatment>
