# Supplementary material for: New tribal placement and review of Parapucaya Prell and Pucaya Ohaus (Coleoptera, Scarabaeidae, Dynastinae)
Source: Zookeys. 2018 Dec 11;(805):127–58. doi: 10.3897/zookeys.805.28524 (PMC6299059; doi:10.3897/zookeys.805.28524)
Supplement: XML Treatment for Pucaya castanea [file zookeys.805.28524-treatment5.xml]

<!DOCTYPE tp:taxon-treatment
  PUBLIC "-//TaxonX//DTD Taxonomic Treatment Publishing DTD v0 20100105//EN" "tax-treatment-NSO.dtd">
<tp:taxon-treatment xmlns:tp="http://www.plazi.org/taxpub"><tp:treatment-meta><kwd-group><label>Taxon classification</label><kwd><named-content xmlns:xlink="http://www.w3.org/1999/xlink" content-type="kingdom">Animalia</named-content></kwd><kwd><named-content xmlns:xlink="http://www.w3.org/1999/xlink" content-type="order">Coleoptera</named-content></kwd><kwd><named-content xmlns:xlink="http://www.w3.org/1999/xlink" content-type="family">Scarabaeidae</named-content></kwd></kwd-group><mixed-citation publication-type="journal"><person-group><name><surname>Paucar-Cabrera</surname><given-names>Aura</given-names></name><name><surname>Moore</surname><given-names>Matthew Robert</given-names></name></person-group><article-title>New tribal placement and review of <italic><tp:taxon-name><tp:taxon-name-part taxon-name-part-type="genus" reg="Parapucaya">Parapucaya</tp:taxon-name-part></tp:taxon-name></italic> Prell and <italic><tp:taxon-name><tp:taxon-name-part taxon-name-part-type="genus" reg="Pucaya">Pucaya</tp:taxon-name-part></tp:taxon-name></italic> Ohaus (<tp:taxon-name><tp:taxon-name-part taxon-name-part-type="order">Coleoptera</tp:taxon-name-part></tp:taxon-name>, <tp:taxon-name><tp:taxon-name-part taxon-name-part-type="family">Scarabaeidae</tp:taxon-name-part></tp:taxon-name>, <tp:taxon-name><tp:taxon-name-part taxon-name-part-type="subfamily">Dynastinae</tp:taxon-name-part></tp:taxon-name>)</article-title><source>Zookeys</source><day>11</day><month>12</month><year>2018</year><volume>2018</volume><issue>805</issue><fpage>127</fpage><lpage>158</lpage><pub-id pub-id-type="doi">10.3897/zookeys.805.28524</pub-id></mixed-citation></tp:treatment-meta><tp:nomenclature><tp:taxon-name>
              <tp:taxon-name-part taxon-name-part-type="genus" reg="Pucaya">Pucaya</tp:taxon-name-part>
              <tp:taxon-name-part taxon-name-part-type="species" reg="castanea">castanea</tp:taxon-name-part>
            </tp:taxon-name><tp:taxon-authority>Ohaus, 1910</tp:taxon-authority><xref ref-type="fig" rid="F12">Figs 36</xref><xref ref-type="fig" rid="F13">, 37</xref><xref ref-type="fig" rid="F14">, 38</xref><!--PageBreak--><!--PageBreak--><tp:nomenclature-citation-list><tp:nomenclature-citation><tp:taxon-name>
                  <tp:taxon-name-part taxon-name-part-type="genus" reg="Pucaya">Pucaya</tp:taxon-name-part>
                  <tp:taxon-name-part taxon-name-part-type="species" reg="castanea">castanea</tp:taxon-name-part>
                </tp:taxon-name><comment>Ohaus, 1910: 676 (original combination).</comment></tp:nomenclature-citation><tp:nomenclature-citation><tp:taxon-name>
                  <tp:taxon-name-part taxon-name-part-type="genus" reg="Pucaya">Pucaya</tp:taxon-name-part>
                  <tp:taxon-name-part taxon-name-part-type="species" reg="columbiana">columbiana</tp:taxon-name-part>
                </tp:taxon-name><comment>Beck, 1942: 47 (synonym).</comment></tp:nomenclature-citation></tp:nomenclature-citation-list></tp:nomenclature><tp:treatment-sec sec-type="redescription" id="SECID0E1UDI"><title>Redescription.</title><p>Length 24.0–30.1 mm; width 11.0–14.2 mm. Color light to dark reddish brown; head, tibiae, and tarsi often black. <italic>Head</italic>: Frons and clypeus completely rugulose in males, partially rugulose to nearly smooth in females. Base of clypeus at sides (and just in front of eye) with short, vertically upright horn in males or a large tubercle in females. Clypeus with apex very broadly truncate, shallowly emarginate, broadly reflexed in males, narrowly reflexed in females. Interocular width equals 5.0 transverse eye diameters. Antenna with 10 antennomeres, club subequal to antennomeres 2–7. Mandibles small, narrow, not visible in dorsal view. <italic>Pronotum</italic>: Surface with sparse, minute punctures. A tumescent boss present either side of broadly depressed midline. Narrow marginal bead present on base. <italic>Elytra</italic>: Surface also with sparse, minute punctures; punctures becoming denser along lateral margins. Striae totally lacking. <italic>Pygidium</italic>: Surface with sparse, minute punctures. In lateral view, regularly convex in males, nearly flat in females. <italic>Legs</italic>: Protibia tridentate, basal tooth slightly removed from others. Males with claw of <!--PageBreak--><!--PageBreak-->anterior tarsus enlarged, apex split. Apex of posterior tibia arcuate and with 9 short, stout spinules. Apex of first tarsomere of posterior tarsus triangularly elongated. <italic>Venter</italic>: Prosternal process short; apex transversely oval, anterior 1/2–2/3 convex, posterior 1/2–1/3 flat, a transverse sulcus often separating anterior and posterior parts. <italic>Parameres</italic>: Fig. <xref ref-type="fig" rid="F14">38</xref>.</p></tp:treatment-sec><tp:treatment-sec sec-type="distribution" id="SECID0EVVDI"><title>Distribution.</title><p><italic><tp:taxon-name><tp:taxon-name-part taxon-name-part-type="genus" reg="Pucaya">Pucaya</tp:taxon-name-part><tp:taxon-name-part taxon-name-part-type="species" reg="castanea">castanea</tp:taxon-name-part></tp:taxon-name></italic> occurs in Costa Rica, Panama, Colombia, and Ecuador (<xref ref-type="bibr" rid="B9">Beck 1942</xref>b; <xref ref-type="bibr" rid="B16">Endrődi 1969</xref>, <xref ref-type="bibr" rid="B17">1985</xref>; <xref ref-type="bibr" rid="B47">Ratcliffe 2003</xref>; <xref ref-type="bibr" rid="B35">López-García et al. 2015</xref>). In Ecuador, it is widely distributed in thirteen provinces: Azuay, Cañar, Carchi, Cotopaxi, Esmeraldas, Imbabura, Loja, Morona Santiago, Napo, Orellana, Pichincha, Santo Domingo de los Tsáchilas, and Zamora Chinchipe.</p></tp:treatment-sec><tp:treatment-sec sec-type="diagnosis" id="SECID0E1WDI"><title>Diagnosis.</title><p><italic><tp:taxon-name><tp:taxon-name-part taxon-name-part-type="genus" reg="Pucaya">Pucaya</tp:taxon-name-part><tp:taxon-name-part taxon-name-part-type="species" reg="castanea">castanea</tp:taxon-name-part></tp:taxon-name></italic> can be distinguished from <italic><tp:taxon-name><tp:taxon-name-part taxon-name-part-type="genus" reg="Pucaya">P.</tp:taxon-name-part><tp:taxon-name-part taxon-name-part-type="species" reg="pulchra">pulchra</tp:taxon-name-part></tp:taxon-name></italic> by its elytral punctation. In <italic><tp:taxon-name><tp:taxon-name-part taxon-name-part-type="genus" reg="Pucaya">P.</tp:taxon-name-part><tp:taxon-name-part taxon-name-part-type="species" reg="castanea">castanea</tp:taxon-name-part></tp:taxon-name></italic>, the entire elytral surface has sparse, minute punctures, while in <italic><tp:taxon-name><tp:taxon-name-part taxon-name-part-type="genus" reg="Pucaya">P.</tp:taxon-name-part><tp:taxon-name-part taxon-name-part-type="species" reg="pulchra">pulchra</tp:taxon-name-part></tp:taxon-name></italic> the elytral surface is striate-punctate from the base to 2/3 the length of the elytra. The punctures are dense, moderate in size, and ocellate, but on the apical third of the elytra the punctures are sparse and minute. The form of the parameres (Fig. <xref ref-type="fig" rid="F14">38</xref>) also separates both species.</p></tp:treatment-sec><tp:treatment-sec sec-type="natural history" id="SECID0EQYDI"><title>Natural history.</title><p>In Ecuador, <italic><tp:taxon-name><tp:taxon-name-part taxon-name-part-type="genus" reg="Pucaya">P.</tp:taxon-name-part><tp:taxon-name-part taxon-name-part-type="species" reg="castanea">castanea</tp:taxon-name-part></tp:taxon-name></italic> occurs at elevations ranging from sea level to 2,550 m in the coastal, Andean, and Amazon regions. Based on label data, adults can be collected throughout the year but in higher numbers from February to May and from November to December. Nothing is known of the immature stages of this species.</p></tp:treatment-sec><tp:treatment-sec><!--Section generated to contain objects referenced in tp:taxon-treatment.--><fig id="F12" position="float" orientation="portrait"><label>Figures 35–36.</label><caption><p>Pronota. <bold>35</bold><italic><tp:taxon-name><tp:taxon-name-part taxon-name-part-type="genus" reg="Pucaya">Pucaya</tp:taxon-name-part><tp:taxon-name-part taxon-name-part-type="species" reg="pulchra">pulchra</tp:taxon-name-part></tp:taxon-name></italic> Arrow <bold>36</bold><italic><tp:taxon-name><tp:taxon-name-part taxon-name-part-type="genus" reg="Pucaya">Pucaya</tp:taxon-name-part><tp:taxon-name-part taxon-name-part-type="species" reg="castanea">castanea</tp:taxon-name-part></tp:taxon-name></italic> Ohaus.</p></caption><graphic xmlns:xlink="http://www.w3.org/1999/xlink" xlink:href="zookeys-805-127-g012.jpg" position="float" orientation="portrait" xlink:type="simple" id="oo_248811.jpg"/></fig><fig id="F13" position="float" orientation="portrait"><label>Figure 37.</label><caption><p><italic><tp:taxon-name><tp:taxon-name-part taxon-name-part-type="genus" reg="Pucaya">Pucaya</tp:taxon-name-part><tp:taxon-name-part taxon-name-part-type="species" reg="castanea">castanea</tp:taxon-name-part></tp:taxon-name></italic> Ohaus.</p></caption><graphic xmlns:xlink="http://www.w3.org/1999/xlink" xlink:href="zookeys-805-127-g013.jpg" position="float" orientation="portrait" xlink:type="simple" id="oo_248812.jpg"/></fig><fig id="F14" position="float" orientation="portrait"><label>Figure 38.</label><caption><p><italic><tp:taxon-name><tp:taxon-name-part taxon-name-part-type="genus" reg="Pucaya">Pucaya</tp:taxon-name-part><tp:taxon-name-part taxon-name-part-type="species" reg="castanea">castanea</tp:taxon-name-part></tp:taxon-name></italic> Ohaus parameres (from <xref ref-type="bibr" rid="B47">Ratcliffe 2003</xref>, by permission).</p></caption><graphic xmlns:xlink="http://www.w3.org/1999/xlink" xlink:href="zookeys-805-127-g014.jpg" position="float" orientation="portrait" xlink:type="simple" id="oo_248813.jpg"/></fig></tp:treatment-sec><ref-list><ref id="B47"><mixed-citation xmlns:xlink="http://www.w3.org/1999/xlink" xlink:type="simple"><person-group><name name-style="western"><surname>Ratcliffe</surname><given-names>BC</given-names></name></person-group> (<year>2003</year>) <article-title>The dynastine scarab beetles of Costa Rica and Panama (<tp:taxon-name><tp:taxon-name-part taxon-name-part-type="order">Coleoptera</tp:taxon-name-part></tp:taxon-name>: <tp:taxon-name><tp:taxon-name-part taxon-name-part-type="family">Scarabaeidae</tp:taxon-name-part></tp:taxon-name>: <tp:taxon-name><tp:taxon-name-part taxon-name-part-type="subfamily">Dynastinae</tp:taxon-name-part></tp:taxon-name>).</article-title><source>Bulletin of the University of Nebraska State Museum</source><volume>16</volume>: <fpage>1</fpage>–<lpage>506</lpage>.</mixed-citation></ref><ref id="B9"><mixed-citation xmlns:xlink="http://www.w3.org/1999/xlink" xlink:type="simple"><person-group><name name-style="western"><surname>Beck</surname><given-names>P</given-names></name></person-group> (<year>1942</year>) <article-title>Description d’une variété nouvelle de <italic><tp:taxon-name><tp:taxon-name-part taxon-name-part-type="genus">Pucaya</tp:taxon-name-part><tp:taxon-name-part taxon-name-part-type="species">castanea</tp:taxon-name-part></tp:taxon-name></italic>.</article-title><source>Bulletin de la Societe entomologique de France</source><volume>47</volume>(<issue>3–4</issue>): <fpage>47</fpage>–<lpage>48</lpage>.</mixed-citation></ref><ref id="B16"><mixed-citation xmlns:xlink="http://www.w3.org/1999/xlink" xlink:type="simple"><person-group><name name-style="western"><surname>Endrődi</surname><given-names>S</given-names></name></person-group> (<year>1969</year>) <article-title>Monographie der <tp:taxon-name><tp:taxon-name-part taxon-name-part-type="subfamily">Dynastinae</tp:taxon-name-part></tp:taxon-name> 4. Tribus: <tp:taxon-name><tp:taxon-name-part taxon-name-part-type="tribe">Pentodontini</tp:taxon-name-part></tp:taxon-name> (<tp:taxon-name><tp:taxon-name-part taxon-name-part-type="order">Coleoptera</tp:taxon-name-part></tp:taxon-name>, <tp:taxon-name><tp:taxon-name-part taxon-name-part-type="superfamily">Lamellicornia</tp:taxon-name-part></tp:taxon-name>).</article-title><source>Entomologische Abhandlungen</source><volume>87</volume>: <fpage>1</fpage>–<lpage>145</lpage>.</mixed-citation></ref><ref id="B17"><mixed-citation xmlns:xlink="http://www.w3.org/1999/xlink" xlink:type="simple"><person-group><name name-style="western"><surname>Endrődi</surname><given-names>S</given-names></name></person-group> (<year>1985</year>) <source>The <tp:taxon-name><tp:taxon-name-part taxon-name-part-type="subfamily">Dynastinae</tp:taxon-name-part></tp:taxon-name> of the World. Dr. W.</source><publisher-name>Junk Publ.</publisher-name>, <publisher-loc>Dordrecht</publisher-loc>, <size units="page">800 pp</size>.</mixed-citation></ref><ref id="B35"><mixed-citation xmlns:xlink="http://www.w3.org/1999/xlink" xlink:type="simple"><person-group><name name-style="western"><surname>López-García</surname><given-names>MM</given-names></name><name name-style="western"><surname>Gasca-Álvarez</surname><given-names>HJ</given-names></name><name name-style="western"><surname>Amat-García</surname><given-names>G</given-names></name></person-group> (<year>2015</year>) <article-title>The scarab beetle tribe <tp:taxon-name><tp:taxon-name-part taxon-name-part-type="tribe">Pentodontini</tp:taxon-name-part></tp:taxon-name> (<tp:taxon-name><tp:taxon-name-part taxon-name-part-type="order">Coleoptera</tp:taxon-name-part></tp:taxon-name>: <tp:taxon-name><tp:taxon-name-part taxon-name-part-type="family">Scarabaeidae</tp:taxon-name-part></tp:taxon-name>: <tp:taxon-name><tp:taxon-name-part taxon-name-part-type="subfamily">Dynastinae</tp:taxon-name-part></tp:taxon-name>) of Colombia: taxonomy, biology and distribution.</article-title><source>Zootaxa</source><volume>4048</volume>(<issue>4</issue>): <fpage>451</fpage>–<lpage>492</lpage>. <ext-link xlink:type="simple" ext-link-type="doi" xlink:href="10.11646/zootaxa.4048.4.1">https://doi.org/10.11646/zootaxa.4048.4.1</ext-link></mixed-citation></ref></ref-list></tp:taxon-treatment>
