# Supplementary material for: New tribal placement and review of Parapucaya Prell and Pucaya Ohaus (Coleoptera, Scarabaeidae, Dynastinae)
Source: Zookeys. 2018 Dec 11;(805):127–58. doi: 10.3897/zookeys.805.28524 (PMC6299059; doi:10.3897/zookeys.805.28524)
Supplement: XML Treatment for Pucaya pulchra [file zookeys.805.28524-treatment6.xml]

<!DOCTYPE tp:taxon-treatment
  PUBLIC "-//TaxonX//DTD Taxonomic Treatment Publishing DTD v0 20100105//EN" "tax-treatment-NSO.dtd">
<tp:taxon-treatment xmlns:tp="http://www.plazi.org/taxpub"><tp:treatment-meta><kwd-group><label>Taxon classification</label><kwd><named-content xmlns:xlink="http://www.w3.org/1999/xlink" content-type="kingdom">Animalia</named-content></kwd><kwd><named-content xmlns:xlink="http://www.w3.org/1999/xlink" content-type="order">Coleoptera</named-content></kwd><kwd><named-content xmlns:xlink="http://www.w3.org/1999/xlink" content-type="family">Scarabaeidae</named-content></kwd></kwd-group><mixed-citation publication-type="journal"><person-group><name><surname>Paucar-Cabrera</surname><given-names>Aura</given-names></name><name><surname>Moore</surname><given-names>Matthew Robert</given-names></name></person-group><article-title>New tribal placement and review of <italic><tp:taxon-name><tp:taxon-name-part taxon-name-part-type="genus" reg="Parapucaya">Parapucaya</tp:taxon-name-part></tp:taxon-name></italic> Prell and <italic><tp:taxon-name><tp:taxon-name-part taxon-name-part-type="genus" reg="Pucaya">Pucaya</tp:taxon-name-part></tp:taxon-name></italic> Ohaus (<tp:taxon-name><tp:taxon-name-part taxon-name-part-type="order">Coleoptera</tp:taxon-name-part></tp:taxon-name>, <tp:taxon-name><tp:taxon-name-part taxon-name-part-type="family">Scarabaeidae</tp:taxon-name-part></tp:taxon-name>, <tp:taxon-name><tp:taxon-name-part taxon-name-part-type="subfamily">Dynastinae</tp:taxon-name-part></tp:taxon-name>)</article-title><source>Zookeys</source><day>11</day><month>12</month><year>2018</year><volume>2018</volume><issue>805</issue><fpage>127</fpage><lpage>158</lpage><pub-id pub-id-type="doi">10.3897/zookeys.805.28524</pub-id></mixed-citation></tp:treatment-meta><tp:nomenclature><tp:taxon-name>
              <tp:taxon-name-part taxon-name-part-type="genus" reg="Pucaya">Pucaya</tp:taxon-name-part>
              <tp:taxon-name-part taxon-name-part-type="species" reg="pulchra">pulchra</tp:taxon-name-part>
            </tp:taxon-name><tp:taxon-authority>Arrow, 1911</tp:taxon-authority><xref ref-type="fig" rid="F3">Figs 6</xref><xref ref-type="fig" rid="F12">, 35</xref><xref ref-type="fig" rid="F15">, 39</xref><xref ref-type="fig" rid="F16">, 40</xref><tp:nomenclature-citation-list><tp:nomenclature-citation><tp:taxon-name>
                  <tp:taxon-name-part taxon-name-part-type="genus" reg="Pucaya">Pucaya</tp:taxon-name-part>
                  <tp:taxon-name-part taxon-name-part-type="species" reg="pulchra">pulchra</tp:taxon-name-part>
                </tp:taxon-name><comment>Arrow, 1911: 167 (original combination).</comment></tp:nomenclature-citation></tp:nomenclature-citation-list></tp:nomenclature><tp:treatment-sec sec-type="redescription" id="SECID0EC2DI"><title>Redescription.</title><p>Length 20.4–23.7 mm; width 9.8–11.2 mm. Color of head black or piceous. Pronotum completely black or black with brown, elongate markings on <!--PageBreak--><!--PageBreak-->margins, with or without brown spots on base of disc. Elytra entirely black or black with brown margins or brown with black markings on the suture, humerus and behind scutellum; markings can be short near elytral base or extend to umbone area. Scutellum, pygidium, venter, and legs black or brown. <italic>Head</italic>: Frons sparsely punctate at base, becoming progressively rugo-punctate anteriorly; punctures moderate in size. Frontoclypeal sutural area at sides with tubercle in both sexes; tubercle smaller in females, conical in males. Clypeus with apex very broadly truncate, reflexed, surface rugose at disc, smooth to shagreened at margins. Interocular width equals 4.1–4.3 transverse eye diameters. Antenna with 10 antennomeres, club slightly longer than antennomeres 2–7. <italic>Pronotum</italic>: Surface moderately to densely punctate at base, punctures moderate in size; sparsely punctate from disc to apex, punctures minute. Broadly depressed midline, with round depressions on each side of midline: 1 on apex, 2 between mid-disc and margins; depressions shallow in females. <italic>Elytra</italic>: Surface from base to 2/3 striate-punctate; punctures dense, moderate in size, ocellate; from 2/3 to apex with sparse, minute punctures. <italic>Pygidium</italic>: Surface densely punctate, punctures moderate in size. In lateral view, males with surface evenly rounded, females with surface nearly flat. <italic>Legs</italic>: Protibia tridentate. Protarsus in male weakly enlarged, median claw large, strongly curved, cleft at apex; protarsus and claw simple in female. <italic>Venter</italic>: Prosternal process moderately long, columnar; apex densely setose, flattened, and with large, raised, round “button” covering most of apex; setae long, tawny. <italic>Parameres</italic>: Fig. <xref ref-type="fig" rid="F16">40</xref>.</p></tp:treatment-sec><tp:treatment-sec sec-type="distribution" id="SECID0E42DI"><title>Distribution.</title><p><italic><tp:taxon-name><tp:taxon-name-part taxon-name-part-type="genus" reg="Pucaya">Pucaya</tp:taxon-name-part><tp:taxon-name-part taxon-name-part-type="species" reg="pulchra">pulchra</tp:taxon-name-part></tp:taxon-name></italic> occurs in Colombia and Ecuador (<xref ref-type="bibr" rid="B17">Endrődi 1985</xref>; <xref ref-type="bibr" rid="B35">López-García et al. 2015</xref>). In Ecuador, adults were collected in five provinces: Esmeraldas, Loja, Napo, Pastaza, Pichincha, Santo Domingo de los Tsáchilas, Tungurahua, and Zamora Chinchipe.</p></tp:treatment-sec><tp:treatment-sec sec-type="diagnosis" id="SECID0EW3DI"><title>Diagnosis.</title><p><italic><tp:taxon-name><tp:taxon-name-part taxon-name-part-type="genus" reg="Pucaya">Pucaya</tp:taxon-name-part><tp:taxon-name-part taxon-name-part-type="species" reg="pulchra">pulchra</tp:taxon-name-part></tp:taxon-name></italic> can be distinguished from <italic><tp:taxon-name><tp:taxon-name-part taxon-name-part-type="genus" reg="Pucaya">P.</tp:taxon-name-part><tp:taxon-name-part taxon-name-part-type="species" reg="castanea">castanea</tp:taxon-name-part></tp:taxon-name></italic> by the elytral punctation . In <italic><tp:taxon-name><tp:taxon-name-part taxon-name-part-type="genus" reg="Pucaya">P.</tp:taxon-name-part><tp:taxon-name-part taxon-name-part-type="species" reg="pulchra">pulchra</tp:taxon-name-part></tp:taxon-name></italic>, the elytral surface is striate-punctate from the base to 2/3 of the elytra; the punctures are dense, moderate in size, and ocellate, but the apical third has sparse, minute punctures. In <italic><tp:taxon-name><tp:taxon-name-part taxon-name-part-type="genus" reg="Pucaya">P.</tp:taxon-name-part><tp:taxon-name-part taxon-name-part-type="species" reg="castanea">castanea</tp:taxon-name-part></tp:taxon-name></italic>, the entire elytral surface has sparse, minute punctures. The form of the parameres (Fig. <xref ref-type="fig" rid="F16">40</xref>.) also separates both species.</p></tp:treatment-sec><tp:treatment-sec sec-type="natural history" id="SECID0EM5DI"><title>Natural history.</title><p>In Ecuador, <italic><tp:taxon-name><tp:taxon-name-part taxon-name-part-type="genus" reg="Pucaya">P.</tp:taxon-name-part><tp:taxon-name-part taxon-name-part-type="species" reg="pulchra">pulchra</tp:taxon-name-part></tp:taxon-name></italic> occurs at elevations ranging from 20 to 1,900 m in the coastal, Andean, and Amazon regions. Some specimens have been collected in pitfall traps.</p></tp:treatment-sec><tp:treatment-sec><!--Section generated to contain objects referenced in tp:taxon-treatment.--><fig id="F3" position="float" orientation="portrait"><label>Figures 5–6.</label><caption><p>Maxillary galea showing four teeth. <bold>5</bold><italic><tp:taxon-name><tp:taxon-name-part taxon-name-part-type="genus" reg="Cyclocephala">Cyclocephala</tp:taxon-name-part><tp:taxon-name-part taxon-name-part-type="species" reg="freyi">freyi</tp:taxon-name-part></tp:taxon-name></italic> Endrődi <bold>6</bold><italic><tp:taxon-name><tp:taxon-name-part taxon-name-part-type="genus" reg="Pucaya">Pucaya</tp:taxon-name-part><tp:taxon-name-part taxon-name-part-type="species" reg="pulchra">pulchra</tp:taxon-name-part></tp:taxon-name></italic> Arrow. Photograph credits to Gavin J. Martin.</p></caption><graphic xmlns:xlink="http://www.w3.org/1999/xlink" xlink:href="zookeys-805-127-g003.jpg" position="float" orientation="portrait" xlink:type="simple" id="oo_248802.jpg"/></fig><fig id="F12" position="float" orientation="portrait"><label>Figures 35–36.</label><caption><p>Pronota. <bold>35</bold><italic><tp:taxon-name><tp:taxon-name-part taxon-name-part-type="genus" reg="Pucaya">Pucaya</tp:taxon-name-part><tp:taxon-name-part taxon-name-part-type="species" reg="pulchra">pulchra</tp:taxon-name-part></tp:taxon-name></italic> Arrow <bold>36</bold><italic><tp:taxon-name><tp:taxon-name-part taxon-name-part-type="genus" reg="Pucaya">Pucaya</tp:taxon-name-part><tp:taxon-name-part taxon-name-part-type="species" reg="castanea">castanea</tp:taxon-name-part></tp:taxon-name></italic> Ohaus.</p></caption><graphic xmlns:xlink="http://www.w3.org/1999/xlink" xlink:href="zookeys-805-127-g012.jpg" position="float" orientation="portrait" xlink:type="simple" id="oo_248811.jpg"/></fig><fig id="F15" position="float" orientation="portrait"><label>Figure 39.</label><caption><p><italic><tp:taxon-name><tp:taxon-name-part taxon-name-part-type="genus" reg="Pucaya">Pucaya</tp:taxon-name-part><tp:taxon-name-part taxon-name-part-type="species" reg="pulchra">pulchra</tp:taxon-name-part></tp:taxon-name></italic> Arrow. Image by B.C. Ratcliffe.</p></caption><graphic xmlns:xlink="http://www.w3.org/1999/xlink" xlink:href="zookeys-805-127-g015.jpg" position="float" orientation="portrait" xlink:type="simple" id="oo_248814.jpg"/></fig><fig id="F16" position="float" orientation="portrait"><label>Figure 40.</label><caption><p><italic><tp:taxon-name><tp:taxon-name-part taxon-name-part-type="genus" reg="Pucaya">Pucaya</tp:taxon-name-part><tp:taxon-name-part taxon-name-part-type="species" reg="pulchra">pulchra</tp:taxon-name-part></tp:taxon-name></italic> Arrow parameres.</p></caption><graphic xmlns:xlink="http://www.w3.org/1999/xlink" xlink:href="zookeys-805-127-g016.jpg" position="float" orientation="portrait" xlink:type="simple" id="oo_248815.jpg"/></fig></tp:treatment-sec><ref-list><ref id="B17"><mixed-citation xmlns:xlink="http://www.w3.org/1999/xlink" xlink:type="simple"><person-group><name name-style="western"><surname>Endrődi</surname><given-names>S</given-names></name></person-group> (<year>1985</year>) <source>The <tp:taxon-name><tp:taxon-name-part taxon-name-part-type="subfamily">Dynastinae</tp:taxon-name-part></tp:taxon-name> of the World. Dr. W.</source><publisher-name>Junk Publ.</publisher-name>, <publisher-loc>Dordrecht</publisher-loc>, <size units="page">800 pp</size>.</mixed-citation></ref><ref id="B35"><mixed-citation xmlns:xlink="http://www.w3.org/1999/xlink" xlink:type="simple"><person-group><name name-style="western"><surname>López-García</surname><given-names>MM</given-names></name><name name-style="western"><surname>Gasca-Álvarez</surname><given-names>HJ</given-names></name><name name-style="western"><surname>Amat-García</surname><given-names>G</given-names></name></person-group> (<year>2015</year>) <article-title>The scarab beetle tribe <tp:taxon-name><tp:taxon-name-part taxon-name-part-type="tribe">Pentodontini</tp:taxon-name-part></tp:taxon-name> (<tp:taxon-name><tp:taxon-name-part taxon-name-part-type="order">Coleoptera</tp:taxon-name-part></tp:taxon-name>: <tp:taxon-name><tp:taxon-name-part taxon-name-part-type="family">Scarabaeidae</tp:taxon-name-part></tp:taxon-name>: <tp:taxon-name><tp:taxon-name-part taxon-name-part-type="subfamily">Dynastinae</tp:taxon-name-part></tp:taxon-name>) of Colombia: taxonomy, biology and distribution.</article-title><source>Zootaxa</source><volume>4048</volume>(<issue>4</issue>): <fpage>451</fpage>–<lpage>492</lpage>. <ext-link xlink:type="simple" ext-link-type="doi" xlink:href="10.11646/zootaxa.4048.4.1">https://doi.org/10.11646/zootaxa.4048.4.1</ext-link></mixed-citation></ref></ref-list></tp:taxon-treatment>
